# Supplementary material for: ZFT is the major iron and zinc transporter in Toxoplasma gondii
Source: eLife. 2026 Feb 5;14:RP108666. doi: 10.7554/eLife.108666 (PMC12875612; doi:10.7554/eLife.108666)
Supplement: Figure 1—source data 2. [file elife-108666-fig1-data2.zip]

Archive with 5 entries (4 files):
- Figure 1 - Source Data 2. Original files for western blot analysis displayed in Figure 1D/
- Figure 1 - Source Data 2. Original files for western blot analysis displayed in Figure 1D/F3dHX ZFT 3HA 3'UTR H7 CDPK1 Loading Control Staining.tif
- __MACOSX/Figure 1 - Source Data 2. Original files for western blot analysis displayed in Figure 1D/._F3dHX ZFT 3HA 3'UTR H7 CDPK1 Loading Control Staining.tif
- Figure 1 - Source Data 2. Original files for western blot analysis displayed in Figure 1D/F3dHX ZFT 3HA 3'UTR H7 ECL detection developer gel scans.tiff
- __MACOSX/Figure 1 - Source Data 2. Original files for western blot analysis displayed in Figure 1D/._F3dHX ZFT 3HA 3'UTR H7 ECL detection developer gel scans.tiff
