# Supplementary material for: ZFT is the major iron and zinc transporter in Toxoplasma gondii
Source: eLife. 2026 Feb 5;14:RP108666. doi: 10.7554/eLife.108666 (PMC12875612; doi:10.7554/eLife.108666)
Supplement: Figure 2—source data 1. [file elife-108666-fig2-data1.zip]

Archive with 3 entries (2 files):
- Figure 2 - Source Data 1. PDF file containing original western blots for Figures 2A,2C and 2H indicating the relevant bands and conditions/
- Figure 2 - Source Data 1. PDF file containing original western blots for Figures 2A,2C and 2H indicating the relevant bands and conditions/Figure 2_Source Data 1.pdf
- __MACOSX/Figure 2 - Source Data 1. PDF file containing original western blots for Figures 2A,2C and 2H indicating the relevant bands and conditions/._Figure 2_Source Data 1.pdf
