# Supplementary material for: ZFT is the major iron and zinc transporter in Toxoplasma gondii
Source: eLife. 2026 Feb 5;14:RP108666. doi: 10.7554/eLife.108666 (PMC12875612; doi:10.7554/eLife.108666)
Supplement: Figure 2—source data 2. [file elife-108666-fig2-data2.zip]

Archive with 12 entries (11 files):
- Figure 2 - Source Data 2. Original files for western blot analysis displayed in Figures 2A, 2C and 2H/
- Figure 2 - Source Data 2. Original files for western blot analysis displayed in Figures 2A, 2C and 2H/CHEMI_11302023_134440.tif
- __MACOSX/Figure 2 - Source Data 2. Original files for western blot analysis displayed in Figures 2A, 2C and 2H/._CHEMI_11302023_134440.tif
- Figure 2 - Source Data 2. Original files for western blot analysis displayed in Figures 2A, 2C and 2H/ZFT 3HA 3'UTR H7 18h Untreated FAC DFO - CDPK1 loading control stainig gel.tif
- __MACOSX/Figure 2 - Source Data 2. Original files for western blot analysis displayed in Figures 2A, 2C and 2H/._ZFT 3HA 3'UTR H7 18h Untreated FAC DFO - CDPK1 loading control stainig gel.tif
- Figure 2 - Source Data 2. Original files for western blot analysis displayed in Figures 2A, 2C and 2H/ZFT 3HA 3'UTR H7 24h Untreated FAC DFO CDPK1 loading control stainig gel.tif
- __MACOSX/Figure 2 - Source Data 2. Original files for western blot analysis displayed in Figures 2A, 2C and 2H/._ZFT 3HA 3'UTR H7 24h Untreated FAC DFO CDPK1 loading control stainig gel.tif
- Figure 2 - Source Data 2. Original files for western blot analysis displayed in Figures 2A, 2C and 2H/RHtdTomato and ZFT-Ty CDPK1 loading control staining.tif
- __MACOSX/Figure 2 - Source Data 2. Original files for western blot analysis displayed in Figures 2A, 2C and 2H/._RHtdTomato and ZFT-Ty CDPK1 loading control staining.tif
- Figure 2 - Source Data 2. Original files for western blot analysis displayed in Figures 2A, 2C and 2H/ZFT 3HA 3'UTR H7 Untreated_500uM FAC_100uM DFO 24h_17112023_Replicate 4.tif
- __MACOSX/Figure 2 - Source Data 2. Original files for western blot analysis displayed in Figures 2A, 2C and 2H/._ZFT 3HA 3'UTR H7 Untreated_500uM FAC_100uM DFO 24h_17112023_Replicate 4.tif
- Figure 2 - Source Data 2. Original files for western blot analysis displayed in Figures 2A, 2C and 2H/CHEMI_11172023_134655.tif
