# Supplementary material for: ZFT is the major iron and zinc transporter in Toxoplasma gondii
Source: eLife. 2026 Feb 5;14:RP108666. doi: 10.7554/eLife.108666 (PMC12875612; doi:10.7554/eLife.108666)
Supplement: Figure 3—source data 2. [file elife-108666-fig3-data2.zip]

Archive with 11 entries (10 files):
- Figure 3 - Source Data 2. Original files for western blot analysis displayed in Figures 3E and 3G/
- Figure 3 - Source Data 2. Original files for western blot analysis displayed in Figures 3E and 3G/.DS_Store
- __MACOSX/Figure 3 - Source Data 2. Original files for western blot analysis displayed in Figures 3E and 3G/._.DS_Store
- Figure 3 - Source Data 2. Original files for western blot analysis displayed in Figures 3E and 3G/T7S4 ZFT 3HA E3 no and plus ATc 48h Blue NativePAGE 13092024.tif
- __MACOSX/Figure 3 - Source Data 2. Original files for western blot analysis displayed in Figures 3E and 3G/._T7S4 ZFT 3HA E3 no and plus ATc 48h Blue NativePAGE 13092024.tif
- Figure 3 - Source Data 2. Original files for western blot analysis displayed in Figures 3E and 3G/CHEMI_11302023_130921.tif
- __MACOSX/Figure 3 - Source Data 2. Original files for western blot analysis displayed in Figures 3E and 3G/._CHEMI_11302023_130921.tif
- Figure 3 - Source Data 2. Original files for western blot analysis displayed in Figures 3E and 3G/T7S4 ZFT 3HA no and plus ATc 24h 48h 72h 96h CDPK1 loading control Replicate 2.tif
- __MACOSX/Figure 3 - Source Data 2. Original files for western blot analysis displayed in Figures 3E and 3G/._T7S4 ZFT 3HA no and plus ATc 24h 48h 72h 96h CDPK1 loading control Replicate 2.tif
- Figure 3 - Source Data 2. Original files for western blot analysis displayed in Figures 3E and 3G/T7S4 ZFT 3HA E3 no and plus ATc 48h CDPK1 Loading Control for Blue NativePAGE.tif
- __MACOSX/Figure 3 - Source Data 2. Original files for western blot analysis displayed in Figures 3E and 3G/._T7S4 ZFT 3HA E3 no and plus ATc 48h CDPK1 Loading Control for Blue NativePAGE.tif
