# Supplementary material for: ZFT is the major iron and zinc transporter in Toxoplasma gondii
Source: eLife. 2026 Feb 5;14:RP108666. doi: 10.7554/eLife.108666 (PMC12875612; doi:10.7554/eLife.108666)
Supplement: Figure 3—figure supplement 1—source data 2. [file elife-108666-fig3-figsupp1-data2.zip]

Archive with 7 entries (6 files):
- Figure S3 - Source Data 2. Original files for western blot analysis displayed in Figures S3C and S3E/
- Figure S3 - Source Data 2. Original files for western blot analysis displayed in Figures S3C and S3E/.DS_Store
- __MACOSX/Figure S3 - Source Data 2. Original files for western blot analysis displayed in Figures S3C and S3E/._.DS_Store
- Figure S3 - Source Data 2. Original files for western blot analysis displayed in Figures S3C and S3E/ZFT 3HA 3UTR and T7S4 ZFT 3HA Replicates 1 and 2 - Overexpression Westerns CDPK1 loading control staining.tif
- __MACOSX/Figure S3 - Source Data 2. Original files for western blot analysis displayed in Figures S3C and S3E/._ZFT 3HA 3UTR and T7S4 ZFT 3HA Replicates 1 and 2 - Overexpression Westerns CDPK1 loading control staining.tif
- Figure S3 - Source Data 2. Original files for western blot analysis displayed in Figures S3C and S3E/CHEMI_05132025_112639.tif
- __MACOSX/Figure S3 - Source Data 2. Original files for western blot analysis displayed in Figures S3C and S3E/._CHEMI_05132025_112639.tif
