# Supplementary material for: ZFT is the major iron and zinc transporter in Toxoplasma gondii
Source: eLife. 2026 Feb 5;14:RP108666. doi: 10.7554/eLife.108666 (PMC12875612; doi:10.7554/eLife.108666)
Supplement: Figure 4—source data 2. [file elife-108666-fig4-data2.zip]

Archive with 15 entries (14 files):
- Figure 4 - Source Data 2. Original files for western blot analysis displayed in Figures 4B, 4K and 4M/
- Figure 4 - Source Data 2. Original files for western blot analysis displayed in Figures 4B, 4K and 4M/CHEMI_11072024_150443.tif
- __MACOSX/Figure 4 - Source Data 2. Original files for western blot analysis displayed in Figures 4B, 4K and 4M/._CHEMI_11072024_150443.tif
- Figure 4 - Source Data 2. Original files for western blot analysis displayed in Figures 4B, 4K and 4M/T7S4 ZFT 3HA no and plus ATc 48h Replicates 3 and 4 loading control_CDPK1 staining for complex IV activity assay.tif
- __MACOSX/Figure 4 - Source Data 2. Original files for western blot analysis displayed in Figures 4B, 4K and 4M/._T7S4 ZFT 3HA no and plus ATc 48h Replicates 3 and 4 loading control_CDPK1 staining for complex IV activity assay.tif
- Figure 4 - Source Data 2. Original files for western blot analysis displayed in Figures 4B, 4K and 4M/.DS_Store
- __MACOSX/Figure 4 - Source Data 2. Original files for western blot analysis displayed in Figures 4B, 4K and 4M/._.DS_Store
- Figure 4 - Source Data 2. Original files for western blot analysis displayed in Figures 4B, 4K and 4M/T7S4 ZFT 3HA no and plus ATc 48h Replicates 3 and 4 - Lipoic apicoplast western - CDPK1 loading control staining.tif
- __MACOSX/Figure 4 - Source Data 2. Original files for western blot analysis displayed in Figures 4B, 4K and 4M/._T7S4 ZFT 3HA no and plus ATc 48h Replicates 3 and 4 - Lipoic apicoplast western - CDPK1 loading control staining.tif
- Figure 4 - Source Data 2. Original files for western blot analysis displayed in Figures 4B, 4K and 4M/T7S4 ZFT SDHB-HA and ABCE1-HA no and plus ATc 48h Replicates 1 and 2 CDPK1 Loading Control Staining.tif
- __MACOSX/Figure 4 - Source Data 2. Original files for western blot analysis displayed in Figures 4B, 4K and 4M/._T7S4 ZFT SDHB-HA and ABCE1-HA no and plus ATc 48h Replicates 1 and 2 CDPK1 Loading Control Staining.tif
- Figure 4 - Source Data 2. Original files for western blot analysis displayed in Figures 4B, 4K and 4M/CHEMI_05212025_142906.tif
- __MACOSX/Figure 4 - Source Data 2. Original files for western blot analysis displayed in Figures 4B, 4K and 4M/._CHEMI_05212025_142906.tif
- Figure 4 - Source Data 2. Original files for western blot analysis displayed in Figures 4B, 4K and 4M/2025-03-27 Complex-IV activity assay.tiff
- __MACOSX/Figure 4 - Source Data 2. Original files for western blot analysis displayed in Figures 4B, 4K and 4M/._2025-03-27 Complex-IV activity assay.tiff
