# Supplementary material for: ZFT is the major iron and zinc transporter in Toxoplasma gondii
Source: eLife. 2026 Feb 5;14:RP108666. doi: 10.7554/eLife.108666 (PMC12875612; doi:10.7554/eLife.108666)
Supplement: Figure 4—figure supplement 1—source data 2. [file elife-108666-fig4-figsupp1-data2.zip]

Archive with 11 entries (10 files):
- Figure S4 - Source Data 2. Original files for western blot analysis displayed in Figures S4A and S4J/
- Figure S4 - Source Data 2. Original files for western blot analysis displayed in Figures S4A and S4J/CHEMI_11072024_150443.tif
- __MACOSX/Figure S4 - Source Data 2. Original files for western blot analysis displayed in Figures S4A and S4J/._CHEMI_11072024_150443.tif
- Figure S4 - Source Data 2. Original files for western blot analysis displayed in Figures S4A and S4J/T7S4 ZFT 3HA no and plus ATc 48h Replicates 1 2 and 3 - CPN60 apicoplast western - CDPK1 loading control staining.tif
- __MACOSX/Figure S4 - Source Data 2. Original files for western blot analysis displayed in Figures S4A and S4J/._T7S4 ZFT 3HA no and plus ATc 48h Replicates 1 2 and 3 - CPN60 apicoplast western - CDPK1 loading control staining.tif
- Figure S4 - Source Data 2. Original files for western blot analysis displayed in Figures S4A and S4J/.DS_Store
- __MACOSX/Figure S4 - Source Data 2. Original files for western blot analysis displayed in Figures S4A and S4J/._.DS_Store
- Figure S4 - Source Data 2. Original files for western blot analysis displayed in Figures S4A and S4J/T7S4 ZFT SDHB-HA and ABCE1-HA no and plus ATc 48h Replicates 1 and 2 CDPK1 Loading Control Staining.tif
- __MACOSX/Figure S4 - Source Data 2. Original files for western blot analysis displayed in Figures S4A and S4J/._T7S4 ZFT SDHB-HA and ABCE1-HA no and plus ATc 48h Replicates 1 and 2 CDPK1 Loading Control Staining.tif
- Figure S4 - Source Data 2. Original files for western blot analysis displayed in Figures S4A and S4J/CHEMI_05152025_134549.tif
- __MACOSX/Figure S4 - Source Data 2. Original files for western blot analysis displayed in Figures S4A and S4J/._CHEMI_05152025_134549.tif
