# Supplementary material for: ZFT is the major iron and zinc transporter in Toxoplasma gondii
Source: eLife. 2026 Feb 5;14:RP108666. doi: 10.7554/eLife.108666 (PMC12875612; doi:10.7554/eLife.108666)
Supplement: Figure 6—source data 2. [file elife-108666-fig6-data2.zip]

Archive with 11 entries (10 files):
- Figure 6 - Source Data 2. Original files for western blot analysis displayed in Figures 6F and 6H/
- Figure 6 - Source Data 2. Original files for western blot analysis displayed in Figures 6F and 6H/CHEMI_10122025_145243.tif
- __MACOSX/Figure 6 - Source Data 2. Original files for western blot analysis displayed in Figures 6F and 6H/._CHEMI_10122025_145243.tif
- Figure 6 - Source Data 2. Original files for western blot analysis displayed in Figures 6F and 6H/ZFT 3HA 3_UTR UN_ 50uM ZnSO4_ 5uM TPEN 24h 3 Replicates CDPK1 Loading Control Staining.tif
- __MACOSX/Figure 6 - Source Data 2. Original files for western blot analysis displayed in Figures 6F and 6H/._ZFT 3HA 3_UTR UN_ 50uM ZnSO4_ 5uM TPEN 24h 3 Replicates CDPK1 Loading Control Staining.tif
- Figure 6 - Source Data 2. Original files for western blot analysis displayed in Figures 6F and 6H/.DS_Store
- __MACOSX/Figure 6 - Source Data 2. Original files for western blot analysis displayed in Figures 6F and 6H/._.DS_Store
- Figure 6 - Source Data 2. Original files for western blot analysis displayed in Figures 6F and 6H/CHEMI_01082025_142257.tif
- __MACOSX/Figure 6 - Source Data 2. Original files for western blot analysis displayed in Figures 6F and 6H/._CHEMI_01082025_142257.tif
- Figure 6 - Source Data 2. Original files for western blot analysis displayed in Figures 6F and 6H/ZFT 3HA 3'UTR H7 un_TPEN_TPENandFAC_TPENandZnSO4_CDPK1 staining_loading control gel.tiff
- __MACOSX/Figure 6 - Source Data 2. Original files for western blot analysis displayed in Figures 6F and 6H/._ZFT 3HA 3'UTR H7 un_TPEN_TPENandFAC_TPENandZnSO4_CDPK1 staining_loading control gel.tiff
